# Supplementary material for: Gata2a Mutation Causes Progressive Microphthalmia and Blindness in Nile Tilapia
Source: Int J Mol Sci. 2023 Feb 10;24(4):3567. doi: 10.3390/ijms24043567 (PMC9958714; doi:10.3390/ijms24043567)
Supplement: Supplementary file 1 [file ijms-24-03567-s001.zip]

Archive with 1 entries (1 files):
- ijms-2140967-supplementary.pdf
